# Supplementary material for: Visceral Adipose Tissue Depth as a Novel Predictor for Gestational Diabetes Mellitus: A Comprehensive Meta-Analysis and Systematic Review
Source: Medicina (Kaunas). 2024 Mar 29;60(4):557. doi: 10.3390/medicina60040557 (PMC11052462; doi:10.3390/medicina60040557)
Supplement: Supplementary file 1 [file medicina-60-00557-s001.zip]

Archive with 2 entries (2 files):
- Supplementary material S1.pdf
- Supplementary material Table S1.pdf
